# Supplementary material for: Demographic features, health status, and behavioral changes associated with cannabidiol use in the Dog Aging Project
Source: Front Vet Sci. 2025 Nov 28;12:1666663. doi: 10.3389/fvets.2025.1666663 (PMC12698446; doi:10.3389/fvets.2025.1666663)
Supplement: Supplementary file 1 [file Table_1.xlsx]

## Sheet: SI Table 1 Impairment Cond.
general_code	general_label	specific_code	specific_label	motion_impairment	sensory_impairment
1	Eye	101	Blindness	0	1
1	Eye	102	Cataracts	0	1
1	Eye	103	Glaucoma	0	1
1	Eye	104	Keratoconjunctivitis sicca (KCS)	0	1
1	Eye	106	Missing one or both eyes	0	1
1	Eye	115	Juvenile cataracts	0	1
1	Eye	117	Pigmentary uveitis	0	1
1	Eye	118	Progressive retinal atrophy	0	1
1	Eye	119	Retinal detachment	0	1
1	Eye	120	Uveitis	0	1
1	Other eye condition	198	Eye	0	Manually categorized based on criteria consistent with other sensory impairments
2	Ear/Nose/Throat	201	Deafness	0	1
2	Ear/Nose/Throat	205	Hearing loss (incompletely deaf)	0	1
2	Other ear condition	298	Ear/Nose/Throat	Manually categorized based on criteria consistent with other motion impairments	Manually categorized based on criteria consistent with other sensory impairments
11	Bone/Orthopedic	1101	Missing a limb or part of a limb	1	0
11	Bone/Orthopedic	1106	Degenerative joint disease	1	0
11	Bone/Orthopedic	1108	Elbow dysplasia	1	0
11	Bone/Orthopedic	1109	Growth deformity	1	0
11	Bone/Orthopedic	1110	Hip dysplasia	1	0
11	Bone/Orthopedic	1111	Intervertebral disc disease (IVDD) (Orthopedic)	1	0
11	Bone/Orthopedic	1112	Lameness (chronic or recurrent)	1	0
11	Bone/Orthopedic	1113	Osteoarthritis	1	0
11	Bone/Orthopedic	1114	Osteochondritis dissecans (OCD)	1	0
11	Bone/Orthopedic	1118	Rheumatoid arthritis	1	0
11	Other orthopedic condition	1198	Bone/Orthopedic	Manually categorized based on criteria consistent with other motion impairments	0
12	Brain/Neurologic	1203	Cauda equina syndrome	1	0
12	Brain/Neurologic	1204	Degenerative myelopathy	1	0
12	Brain/Neurologic	1206	Diskospondylitis	1	0
12	Brain/Neurologic	1208	Fibrocartilaginous embolism (FCE)	1	0
12	Brain/Neurologic	1210	Intervertebral disc disease (IVDD) (Neurologic)	1	0
12	Brain/Neurologic	1212	Limb paralysis	1	0
12	Brain/Neurologic	1213	Myasthenia gravis	1	0
12	Brain/Neurologic	1214	Polyneuropathy	1	0
12	Brain/Neurologic	1216	Vestibular disease	1	0
12	Brain/Neurologic	1217	Wobbler syndrome	1	0
12	Other neurologic condition	1298	Brain/Neurologic	Manually categorized based on criteria consistent with other motion impairments	0
18	Trauma	1809	Head trauma due to any cause	1	0
18	Trauma	1814	Proptosis (eye out of socket)	0	1
18	Other trauma	1898	Trauma	Manually categorized based on criteria consistent with other motion impairments	Manually categorized based on criteria consistent with other sensory impairments
19	Immune-mediated	1905	Immune-mediated polyarthritis (IMPA)	1	0
19	Immune-mediated	1911	Polymyositis (Immune)	1	0
19	Other Immune""	1998	Immune-mediated	Manually categorized based on criteria consistent with other motion impairments	Manually categorized based on criteria consistent with other sensory impairments

## Sheet: SI Table 2 Dog Behavior Qs
Variable	Survey_Text	Aggresion	Fear	Agitation	Abnormal_Agitation	Familiar	Unfamiliar	Animal
afus_db_aggression_level_on_leash_unknown_dog	indicate your own dog’s aggressive behavior in the following circumstances. When approached directly by an unfamiliar dog while being walked or exercised on a leash:	1	0	0	0	0	1	1
afus_db_aggression_level_unknown_aggressive_dog	indicate your own dog’s aggressive behavior in the following circumstances. When barked, growled, or lunged at by another (unfamiliar) dog:	1	0	0	0	0	1	1
afus_db_fear_level_unknown_aggressive_dog	indicate your own dog’s recent tendency to display fearful behavior in the following circumstances. When barked, growled, or lunged at by an unfamiliar dog:	0	1	0	0	0	1	1
afus_db_fear_level_unknown_dogs	indicate your own dog’s recent tendency to display fearful behavior in the following circumstances. When approached directly by an unfamiliar dog:	0	1	0	0	0	1	1
afus_db_aggression_level_familiar_dog_while_eating	indicate your own dog’s aggressive behavior in the following circumstances. When approached while eating by another (familiar) household dog (leave blank if no other dogs):	1	0	0	0	1	0	1
afus_db_aggression_level_familiar_dog_while_playing	indicate your own dog’s aggressive behavior in the following circumstances. When approached while playing with or chewing a favorite toy, bone, object, etc., by another (familiar) household dog (leave blank if no other dogs):	1	0	0	0	1	0	1
afus_db_chases_birds_frequency	indicate how often your dog has shown any of the following behaviors. Chases or would chase birds, given the chance:	1	0	0	0	0	0	1
afus_db_chases_squirrels_frequency	indicate how often your dog has shown any of the following behaviors. Chases or would chase squirrels, rabbits, etc., given the chance:	1	0	0	0	0	0	1
afus_db_aggression_level_delivery_workers_at_home	indicate your own dog’s aggressive behavior in the following circumstances. When letter carriers or other delivery workers approach your home:	1	0	0	0	0	1	0
afus_db_aggression_level_on_leash_unknown_human	indicate your own dog’s aggressive behavior in the following circumstances. When approached directly by an unfamiliar person while being walked or exercised on a leash:	1	0	0	0	0	1	0
afus_db_aggression_level_unknown_human_near_yard	indicate your own dog’s aggressive behavior in the following circumstances. When strangers walk past your home when your dog is outside or in the yard:	1	0	0	0	0	1	0
afus_db_fear_level_unknown_human_away_from_home	indicate your own dog’s recent tendency to display fearful behavior in the following circumstances. When approached directly by an unfamiliar person while away from your home:	0	1	0	0	0	1	0
afus_db_fear_level_unknown_human_touch	indicate your own dog’s recent tendency to display fearful behavior in the following circumstances. When an unfamiliar person tries to touch or pet your dog:	0	1	0	0	0	1	0
afus_db_fear_level_unknown_objects_outside	indicate your own dog’s recent tendency to display fearful behavior in the following circumstances. In response to strange or unfamiliar objects on or near the sidewalk (e.g., plastic trash bags, leaves, litter, flags flapping, etc.):	0	1	0	0	0	1	0
afus_db_fear_level_unknown_situations	indicate your own dog’s recent tendency to display fearful behavior in the following circumstances. When first exposed to unfamiliar situations (e.g., first car trip, first time in elevator, first visit to veterinarian, etc.):	0	1	0	0	0	1	0
afus_db_aggression_level_approached_while_eating	indicate your own dog’s aggressive behavior in the following circumstances. When your dog is approached directly by a household member while your dog is eating:	1	0	0	0	1	0	0
afus_db_aggression_level_food_taken_away	indicate your own dog’s aggressive behavior in the following circumstances. When their food is taken away by a household member:	1	0	0	0	1	0	0
afus_db_aggression_level_toys_taken_away	indicate your own dog’s aggressive behavior in the following circumstances. When toys, bones or other objects are taken away by a household member:	1	0	0	0	1	0	0
afus_db_attention_seeking_follows_humans_frequency	how often has your dog shown each of the following signs of attachment or attention‐seeking? Tends to follow you (or other members of the household) about the house, from room to room:	0	0	1	0	1	0	0
afus_db_attention_seeking_sits_close_to_humans_frequency	how often has your dog shown each of the following signs of attachment or attention‐seeking? Tends to sit close to, or in contact with, you (or others) when you are sitting down:	0	0	1	0	1	0	0
afus_db_fear_level_bathed_at_home	indicate your own dog’s recent tendency to display fearful behavior in the following circumstances. When groomed or bathed by a household member:	0	1	0	0	1	0	0
afus_db_fear_level_nails_clipped_at_home	indicate your own dog’s recent tendency to display fearful behavior in the following circumstances. When having nails clipped by a household member:	0	1	0	0	1	0	0
afus_db_barks_frequency	indicate how often your dog has shown any of the following behaviors. Barks persistently when alarmed or excited:	0	0	1	1	0	0	0
afus_db_chases_tail_frequency	indicate how often your dog has shown any of the following behaviors. Chases own tail or hind end:	0	0	1	1	0	0	0
afus_db_chews_inappropriate_objects_frequency	indicate how often your dog has shown any of the following behaviors. Chews inappropriate objects:	0	0	1	0	0	0	0
afus_db_defecates_alone_frequency	indicate how often your dog has shown any of the following behaviors. Defecates when left alone at night or during the daytime:	0	0	1	0	0	0	0
afus_db_energetic_frequency	indicate how often your dog has shown any of the following behaviors. Active, energetic, always on the go:	0	0	1	0	0	0	0
afus_db_escapes_home_or_property_frequency	indicate how often your dog has shown any of the following behaviors. Escapes or would escape from home or yard, given the chance:	0	0	1	0	0	0	0
afus_db_excitement_level_before_car_ride	indicate your own dog’s recent tendency to become excitable in the following circumstances. Just before being taken on a car trip:	0	0	1	0	0	0	0
afus_db_excitement_level_before_walk	indicate your own dog’s recent tendency to become excitable in the following circumstances. Just before being taken for a walk:	0	0	1	0	0	0	0
afus_db_fear_level_loud_noises	indicate your own dog’s recent tendency to display fearful behavior in the following circumstances. In response to sudden or loud noises (e.g., thunder, vacuum cleaner, car backfire, road drills, objects being dropped, etc.):	0	1	0	0	0	0	0
afus_db_hyperactive_frequency	indicate how often your dog has shown any of the following behaviors. Hyperactive, restless, has trouble settling down:	0	0	1	1	0	0	0
afus_db_left_alone_barking_frequency	how often has your dog shown each of the following signs of anxiety when left, or about to be left, on its own? Barking or whining:	0	1	0	0	0	0	0
afus_db_left_alone_restlessness_frequency	how often has your dog shown each of the following signs of anxiety when left, or about to be left, on its own? Restlessness, agitation or pacing:	0	1	0	0	0	0	0
afus_db_left_alone_scratching_frequency	how often has your dog shown each of the following signs of anxiety when left, or about to be left, on its own? Chewing or scratching at doors, floor, windows, curtains, etc.:	0	1	0	0	0	0	0
afus_db_playful_frequency	indicate how often your dog has shown any of the following behaviors. Playful, puppyish, boisterous:	0	0	1	0	0	0	0
afus_db_pulls_leash_frequency	indicate how often your dog has shown any of the following behaviors. Pulls excessively hard when on the leash:	0	0	1	0	0	0	0
afus_db_training_distraction_frequency	indicate how trainable or obedient your dog has been in each of the following situations in the recent past. Easily distracted by interesting sights, sounds or smells:	0	0	1	1	0	0	0
afus_db_training_obeys_sit_command_frequency	indicate how trainable or obedient your dog has been in each of the following situations in the recent past. Obeys a "sit" command immediately:	0	0	1	0	0	0	0
afus_db_training_obeys_stay_command_frequency	indicate how trainable or obedient your dog has been in each of the following situations in the recent past. Obeys a "stay" command immediately:	0	0	1	0	0	0	0
afus_db_urinates_alone_frequency	indicate how often your dog has shown any of the following behaviors. Urinates when left alone at night or during the daytime:	0	0	1	0	0	0	0
afus_db_urinates_in_home_frequency	indicate how often your dog has shown any of the following behaviors. Urinates against objects or furnishings in your home:	0	0	1	0	0	0	0

## Sheet: SI Table 3 Model Effects
	Aggression			Fear			Agitation			Abnormal Agitation			Familiar			Unfamiliar			Animal			Physical Activity
Predictors	Estimates	CI	p	Estimates	CI	p	Estimates	CI	p	Estimates	CI	p	Estimates	CI	p	Estimates	CI	p	Estimates	CI	p	Estimates	CI	p
Intercept	1.85	1.82 – 1.88	<0.001	1.99	1.96 – 2.03	<0.001	2.67	2.65 – 2.70	<0.001	2.48	2.44 – 2.52	<0.001	2.07	2.04 – 2.09	<0.001	1.86	1.82 – 1.90	<0.001	2.46	2.41 – 2.50	<0.001	0.91	0.85 – 0.97	<0.001
Age	-0.01	-0.01 – -0.00	<0.001	-0.01	-0.01 – -0.01	<0.001	-0.03	-0.04 – -0.03	<0.001	-0.03	-0.04 – -0.03	<0.001	-0.01	-0.01 – -0.00	<0.001	0	-0.01 – -0.00	<0.001	-0.01	-0.01 – -0.01	<0.001	-0.1	-0.11 – -0.10	<0.001
Sex and sterilization status: female, true	0.18	0.16 – 0.21	<0.001	0.09	0.06 – 0.12	<0.001	-0.03	-0.05 – -0.01	0.013	0	-0.03 – 0.04	0.765	0.04	0.02 – 0.07	<0.001	0.19	0.16 – 0.22	<0.001	0.22	0.18 – 0.25	<0.001	-0.11	-0.16 – -0.05	<0.001
Sex and sterilization status: male, false	-0.02	-0.05 – 0.01	0.242	-0.03	-0.07 – 0.01	0.101	0.05	0.03 – 0.08	<0.001	0.03	-0.01 – 0.07	0.175	0.02	-0.01 – 0.05	0.259	-0.03	-0.07 – 0.01	0.182	-0.08	-0.13 – -0.04	0.001	0.04	-0.02 – 0.11	0.185
Sex and sterilization status: male, true	0.19	0.17 – 0.22	<0.001	0.06	0.03 – 0.10	<0.001	0.04	0.01 – 0.06	0.001	0.06	0.03 – 0.10	<0.001	0.09	0.06 – 0.11	<0.001	0.17	0.14 – 0.20	<0.001	0.17	0.13 – 0.21	<0.001	-0.11	-0.16 – -0.06	<0.001
Weight	0	-0.00 – -0.00	<0.001	0	-0.00 – -0.00	<0.001	0	-0.00 – -0.00	<0.001	0	-0.00 – -0.00	<0.001	0	-0.00 – -0.00	<0.001	0	-0.00 – -0.00	<0.001	0	-0.00 – -0.00	<0.001	0	-0.00 – -0.00	<0.001
Physical activity score	0.01	0.01 – 0.02	<0.001	-0.02	-0.03 – -0.02	<0.001	0.04	0.04 – 0.04	<0.001	0.02	0.02 – 0.03	<0.001	-0.01	-0.02 – -0.01	<0.001	-0.01	-0.01 – -0.00	0.005	0.01	0.01 – 0.02	<0.001
History of training: true	-0.04	-0.05 – -0.03	<0.001	-0.11	-0.13 – -0.10	<0.001	-0.08	-0.09 – -0.07	<0.001	-0.12	-0.14 – -0.11	<0.001	-0.07	-0.08 – -0.06	<0.001	-0.08	-0.09 – -0.06	<0.001	-0.08	-0.09 – -0.06	<0.001	0.19	0.17 – 0.22	<0.001
CBD use: true	0.3	0.19 – 0.42	<0.001	0.19	0.06 – 0.32	0.004	0.09	0.00 – 0.19	0.05	0.1	-0.04 – 0.23	0.159	0	-0.10 – 0.10	0.94	0.37	0.22 – 0.52	<0.001	0.34	0.17 – 0.50	<0.001	0.05	-0.17 – 0.26	0.679
Sensory impairment: true	-0.07	-0.09 – -0.05	<0.001	0	-0.02 – 0.02	0.904	-0.01	-0.02 – 0.01	0.328	-0.01	-0.03 – 0.01	0.535	0.03	0.01 – 0.05	<0.001	-0.04	-0.06 – -0.02	<0.001	-0.09	-0.12 – -0.06	<0.001	-0.08	-0.11 – -0.05	<0.001
Motion impairment: true	-0.03	-0.04 – -0.01	0.001	0	-0.01 – 0.02	0.72	-0.02	-0.03 – -0.01	0.002	0.01	-0.01 – 0.03	0.165	0	-0.01 – 0.02	0.768	-0.01	-0.03 – 0.01	0.157	-0.03	-0.05 – -0.01	0.004	-0.14	-0.16 – -0.11	<0.001
Number of people in household	0.03	0.02 – 0.03	<0.001	0.03	0.02 – 0.03	<0.001	0.03	0.02 – 0.03	<0.001	0.02	0.01 – 0.03	<0.001	0.04	0.03 – 0.04	<0.001	0.03	0.02 – 0.03	<0.001	0.02	0.01 – 0.03	<0.001	-0.03	-0.04 – -0.02	<0.001
Number of other animals in household	0	-0.00 – 0.00	0.089	0	-0.01 – -0.00	<0.001	0	-0.00 – 0.00	0.28	0	-0.00 – 0.00	0.395	0	-0.01 – -0.00	<0.001	0	-0.00 – 0.00	0.235	-0.01	-0.01 – -0.00	<0.001	0.02	0.01 – 0.02	<0.001
Age x CBD use: true	-0.03	-0.04 – -0.02	<0.001	-0.01	-0.02 – 0.00	0.108	-0.01	-0.01 – 0.00	0.162	0	-0.02 – 0.01	0.59	0	-0.01 – 0.01	0.721	-0.03	-0.04 – -0.01	<0.001	-0.02	-0.04 – -0.01	0.002	0	-0.02 – 0.02	0.867
Random Effects
σ2	0.06			0.08			0.04			0.1			0.06			0.09			0.13			0.27
τ00	0.16 dog_id			0.23 dog_id			0.12 dog_id			0.27 dog_id			0.12 dog_id			0.28 dog_id			0.29 dog_id			0.70 dog_id
τ11	0.00 dog_id.age			0.00 dog_id.age			0.00 dog_id.age			0.00 dog_id.age			0.00 dog_id.age			0.00 dog_id.age			0.00 dog_id.age			0.00 dog_id.age
ρ01	0.20 dog_id			-0.44 dog_id			-0.40 dog_id			-0.60 dog_id			-0.07 dog_id			-0.04 dog_id			0.40 dog_id			-0.78 dog_id
ICC	0.77			0.72			0.74			0.67			0.67			0.76			0.73			0.65
N	17730 dog_id			17730 dog_id			17730 dog_id			17730 dog_id			17730 dog_id			17730 dog_id			17730 dog_id			17730 dog_id
Observations	42895			42896			42896			42895			42896			42894			42894			42897
Marginal R2 / Conditional R2	0.026 / 0.776			0.046 / 0.731			0.167 / 0.786			0.079 / 0.698			0.041 / 0.680			0.026 / 0.766			0.031 / 0.736			0.225 / 0.730

## Sheet: SI Table 4 Dog Demo. by Size
Dog Breed Size Classification:	Giant
CBDUse	No CBD use			Infrequent use			Frequent use
Total	3025	0.938858		41	0.012725		156	0.0484171
Variable	N	Mean	SD	N	Mean	SD	N	Mean	SD
Age	3025	6.2214	3.5584	41	8.1227	3.6055	156	8.3218	3.649
Weight (lbs.)	3025	109.5	36.163	41	110.69	24.12	156	113.77	26.876
Weight (kg)	3025	49.666	16.403	41	50.209	10.941	156	51.607	12.191
Physical activity*	2535	-0.17457	1.0122	32	-0.37312	0.89209	132	-0.45069	0.91299
Aggression**	3025	1.885	0.51771	41	1.8758	0.48421	156	1.847	0.5162
Fear**	3025	1.7656	0.52831	41	1.7275	0.38811	156	1.8089	0.65923
Agitation**	3025	2.2761	0.41638	41	2.1703	0.3666	156	2.1775	0.41534
	N	%		N	%		N	%
Female	1174	0.3881		16	0.39024		60	0.38462
Male	1851	0.6119		25	0.60976		96	0.61538
Purebred	1810	0.59835		27	0.65854		96	0.61538
History of cognitive training	911	0.30116		20	0.4878		62	0.39744
Dog Breed Size Classification:	Large
CBDUse	No CBD use			Infrequent use			Frequent use
Total	11405	0.947574		138	0.0114656		493	0.0409605
Variable	N	Mean	SD	N	Mean	SD	N	Mean	SD
Age	11405	7.1538	3.8933	138	7.7312	3.5929	493	9.9228	3.8075
Weight (lbs.)	11405	74.298	15.551	138	75.371	11.905	493	75.849	14.421
Weight (kg)	11405	33.701	7.0538	138	34.188	5.3998	493	34.405	6.5411
Physical activity*	9197	0.032467	1.0199	96	0.017511	0.99374	411	-0.4199	0.85486
Aggression**	11405	1.8446	0.489	138	1.9217	0.44641	493	1.8203	0.50955
Fear**	11404	1.743	0.50736	138	1.9407	0.53055	493	1.8036	0.57495
Agitation**	11405	2.3161	0.41792	138	2.3906	0.46015	493	2.2143	0.42428
	N	%		N	%		N	%
Female	5173	0.45357		58	0.42029		215	0.43611
Male	6232	0.54643		80	0.57971		278	0.56389
Purebred	7779	0.68207		72	0.52174		315	0.63895
History of cognitive training	3266	0.28637		42	0.30435		141	0.286
Dog Breed Size Classification:	Standard
CBDUse	No CBD use			Infrequent use			Frequent use
Total	12234	0.945075		173	0.0133642		538	0.0415604
Variable	N	Mean	SD	N	Mean	SD	N	Mean	SD
Age	12234	7.2966	4.1609	173	7.6225	4.0649	538	9.957	4.2637
Weight (lbs.)	12234	54.745	13.47	173	56.814	12.62	538	56.25	12.062
Weight (kg)	12234	24.832	6.1098	173	25.771	5.7245	538	25.515	5.4711
Physical activity*	9720	0.045989	1.025	133	0.059445	0.94837	453	-0.26968	0.95547
Aggression**	12234	1.973	0.49906	173	2.0756	0.49798	538	1.9625	0.51169
Fear**	12234	1.9082	0.54255	173	2.0266	0.53841	538	1.9805	0.56978
Agitation**	12234	2.3573	0.41881	173	2.4411	0.42926	538	2.2764	0.43512
	N	%		N	%		N	%
Female	6591	0.53874		84	0.48555		282	0.52416
Male	5643	0.46126		89	0.51445		256	0.47584
Purebred	4593	0.37543		57	0.32948		159	0.29554
History of cognitive training	3189	0.26067		50	0.28902		121	0.22491
Dog Breed Size Classification:	Medium
CBDUse	No CBD use			Infrequent use			Frequent use
Total	8194	0.942164		140	0.0160975		363	0.0417385
Variable	N	Mean	SD	N	Mean	SD	N	Mean	SD
Age	8194	7.7094	4.4922	140	8.0701	4.2623	363	10.536	4.5419
Weight (lbs.)	8194	34.832	10.368	140	36.509	13.008	363	34.419	11.547
Weight (kg)	8194	15.8	4.7027	140	16.56	5.9003	363	15.612	5.2374
Physical activity*	6472	-0.010342	1.0176	92	0.075719	1.0133	289	-0.22446	1.0515
Aggression**	8194	1.9939	0.51511	140	2.0693	0.52736	363	1.992	0.56744
Fear**	8194	1.9698	0.55877	140	2.1536	0.56143	363	2.093	0.62863
Agitation**	8194	2.3764	0.42689	140	2.4498	0.45755	363	2.3206	0.4739
	N	%		N	%		N	%
Female	4552	0.55553		70	0.5		184	0.50689
Male	3642	0.44447		70	0.5		179	0.49311
Purebred	3239	0.39529		55	0.39286		166	0.4573
History of cognitive training	2042	0.24921		52	0.37143		88	0.24242
Dog Breed Size Classification:	Toy and Small
CBDUse	No CBD use			Infrequent use			Frequent use
Total	9864	0.947368		133	0.0127737		415	0.0398579
Variable	N	Mean	SD	N	Mean	SD	N	Mean	SD
Age	9864	8.7773	4.5775	133	9.0851	4.3981	415	11.426	4.3238
Weight (lbs.)	9864	15.424	6.3099	133	16.101	8.7105	415	16.161	7.9419
Weight (kg)	9864	6.9964	2.8621	133	7.3034	3.951	415	7.3305	3.6024
Physical activity*	7919	-0.26832	1.0093	93	-0.25513	0.83431	345	-0.54383	0.95109
Aggression**	9864	1.9995	0.58931	133	2.036	0.59324	415	1.9241	0.59466
Fear**	9864	2.0524	0.5862	133	2.168	0.56439	415	2.1393	0.60961
Agitation**	9864	2.4229	0.44986	133	2.3956	0.44242	415	2.3533	0.4721
	N	%		N	%		N	%
Female	4768	0.48337		71	0.53383		190	0.45783
Male	5096	0.51663		62	0.46617		225	0.54217
Purebred	5154	0.52251		64	0.4812		226	0.54458
History of cognitive training	1487	0.15075		26	0.19549		67	0.16145
Dog Breed Size Classification:	Insufficient Information to Classify
CBDUse	No CBD use			Infrequent use			Frequent use
Total	41	0.953488		1	0.0232558		1	0.0232558
Variable	N	Mean	SD	N	Mean	SD	N	Mean	SD
Age	41	1.4779	0.83504	1	1.7233		1	1.6192
Weight (lbs.)	41	47.61	20.897	1	54.4		1	60
Weight (kg)	41	21.595	9.4787	1	24.675		1	27.216
Physical activity*	39	0.61964	0.8226	1	0.34732		1	1.4523
Aggression**	41	1.9816	0.4022	1	1.9167		1	1.8333
Fear**	41	2.144	0.62335	1	2.0833		1	2.5
Agitation**	41	2.6461	0.46724	1	2.25		1	3.125
	N	%		N	%		N	%
Female	21	0.5122		1	1		0	0
Male	20	0.4878		0	0		1	1
Purebred	0	0		0	0		0	0
History of cognitive training	9	0.21951		0	0		0	0

## Sheet: SI Table 5 Owner Demographics
CBD use in owner's dog	No Use		Infrequent Use		Frequent Use
Variable	N	Percent	N	Percent	N	Percent
Owner Age Range (Years):
18-24	817	0.01825	19	0.03035	22	0.01119
25-34	6001	0.13406	105	0.16773	220	0.1119
35-44	7136	0.15942	131	0.20927	343	0.17447
45-54	7551	0.16869	100	0.15974	379	0.19278
55-64	10412	0.2326	141	0.22524	463	0.2355
65-74	10018	0.2238	109	0.17412	428	0.2177
75 and older	2828	0.06318	21	0.03355	111	0.05646
Owner's Maximum Education Completed:
No schooling completed	7	0.00016	0	0	1	0.00051
Nursery school to 8th grade	6	0.00013	0	0	0	0
Some high school, no diploma	79	0.00176	2	0.00319	1	0.00051
High school graduate	883	0.01973	13	0.02077	39	0.01984
High school equivalent degree (such as GED)	157	0.00351	6	0.00958	12	0.0061
Some college credit, no degree	4102	0.09164	72	0.11502	210	0.10682
Trade, technical, or vocational training	1185	0.02647	13	0.02077	64	0.03255
Associate degree	2716	0.06068	45	0.07188	123	0.06256
Bachelor's degree	15304	0.34189	228	0.36422	688	0.34995
Master's degree	12440	0.27791	166	0.26518	576	0.29298
Professional degree (such as DVM, MD, DDS, or JD)	4128	0.09222	37	0.05911	134	0.06816
Doctorate degree (such as PhD, DrPH, or DPhil)	3646	0.08145	41	0.0655	111	0.05646
I'd prefer not to answer	110	0.00246	3	0.00479	7	0.00356
Owner's Annual Income Range (USD):
Less than $20,000	759	0.01696	20	0.03195	40	0.02035
$20,000 - $39,999	2392	0.05344	33	0.05272	120	0.06104
$40,000 - $59,999	3755	0.08389	62	0.09904	186	0.09461
$60,000 - $79,999	4635	0.10355	64	0.10224	216	0.10987
$80,000 - $99,999	4481	0.1001	69	0.11022	224	0.11394
$100,000 - $119,999	4820	0.10768	64	0.10224	203	0.10326
$120,000 - $139,999	3592	0.08024	50	0.07987	153	0.07782
$140,000 - $159,999	2991	0.06682	45	0.07188	115	0.05849
$160,000 - $179,999	2178	0.04866	27	0.04313	84	0.04273
$180,000 or more	9519	0.21265	121	0.19329	370	0.1882
I'd prefer not to answer	5641	0.12602	71	0.11342	255	0.1297

## Sheet: SI Table 6 CBD Use by Breed
Breed/Primary Breed	Status	CBD Using dogs	Total Dogs	Use Percent
Leonberger	Purebred	10	97	10.3093
Great Dane	Mixed	10	115	8.69565
Old English Sheepdog	Purebred	5	61	8.19672
Rat Terrier	Mixed	16	201	7.9602
American Eskimo Dog	Purebred	4	51	7.84314
Chow Chow	Mixed	13	170	7.64706
Plott	Mixed	5	67	7.46269
Akita	Purebred	4	56	7.14286
Rat Terrier	Purebred	7	101	6.93069
Collie	Mixed	5	73	6.84932
Italian Greyhound	Purebred	4	59	6.77966
Pembroke Welsh Corgi	Purebred	24	357	6.72269
Nova Scotia Duck Tolling Retriever	Purebred	4	60	6.66667
Greyhound	Mixed	4	60	6.66667
Shiba Inu	Purebred	8	122	6.55738
American Pitbull Terrier	Purebred	14	221	6.33484
Chesapeake Bay Retriever	Purebred	5	80	6.25
Siberian Husky	Purebred	19	306	6.20915
Shetland Sheepdog	Purebred	15	243	6.17284
Alaskan Malamute	Mixed	5	81	6.17284
Lhasa Apso	Mixed	4	66	6.06061
Doberman Pinscher	Purebred	18	302	5.96026
Rhodesian Ridgeback	Purebred	9	151	5.96026
French Bulldog	Purebred	15	253	5.92885
Irish Wolfhound	Purebred	4	68	5.88235
Dachshund	Purebred	34	580	5.86207
Whippet	Purebred	6	104	5.76923
West Highland White Terrier	Mixed	3	52	5.76923
Collie	Purebred	10	177	5.64972
Rottweiler	Purebred	9	160	5.625
Catahoula Leopard Dog	Mixed	10	178	5.61798
Anatolian Shepherd Dog	Mixed	4	72	5.55556
Australian Kelpie	Mixed	3	54	5.55556
Redbone Coonhound	Mixed	3	54	5.55556
Great Dane	Purebred	18	325	5.53846
Greyhound	Purebred	15	271	5.53506
Australian Cattle Dog	Mixed	40	728	5.49451
Papillon	Purebred	5	91	5.49451
Miniature Pinscher	Purebred	4	73	5.47945
Newfoundland	Purebred	13	238	5.46218
Pomeranian	Purebred	9	167	5.38922
Beagle	Mixed	32	601	5.32446
American Pitbull Terrier	Mixed	69	1297	5.31997
Rhodesian Ridgeback	Mixed	5	94	5.31915
Havanese	Mixed	3	57	5.26316
Cocker Spaniel	Purebred	11	210	5.2381
Jack Russell Terrier	Purebred	10	195	5.12821
Whippet	Mixed	3	59	5.08475
Australian Shepherd	Mixed	32	631	5.07132
Cardigan Welsh Corgi	Purebred	7	141	4.96454
Maltese	Mixed	14	284	4.92958
Staffordshire Bull Terrier	Mixed	5	102	4.90196
Siberian Husky	Mixed	25	518	4.82625
Miniature American Shepherd	Purebred	8	166	4.81928
Boxer	Purebred	16	333	4.8048
Alaskan Malamute	Purebred	4	84	4.7619
American Staffordshire Terrier	Mixed	36	762	4.72441
Weimaraner	Purebred	7	149	4.69799
Irish Setter	Purebred	3	64	4.6875
Black Mouth Cur	Mixed	3	64	4.6875
Rottweiler	Mixed	9	194	4.63918
Beagle	Purebred	15	325	4.61538
Bichon Frise	Mixed	6	134	4.47761
Chihuahua	Mixed	54	1221	4.4226
Cardigan Welsh Corgi	Mixed	3	68	4.41176
Bernese Mountain Dog	Purebred	10	228	4.38596
Pug	Purebred	12	275	4.36364
Labrador Retriever	Mixed	137	3149	4.35059
Bulldog	Purebred	7	161	4.34783
Basset Hound	Mixed	4	93	4.30108
Cairn Terrier	Mixed	5	118	4.23729
Airedale Terrier	Purebred	3	71	4.22535
Flat-Coated Retriever	Purebred	3	71	4.22535
Australian Cattle Dog	Purebred	11	265	4.15094
Australian Shepherd	Purebred	35	844	4.14692
German Shepherd Dog	Mixed	48	1178	4.0747
Pembroke Welsh Corgi	Mixed	4	99	4.0404
Great Pyrenees	Mixed	13	322	4.03727
Bichon Frise	Purebred	5	124	4.03226
Golden Retriever	Mixed	43	1075	4
Dachshund	Mixed	14	356	3.93258
Border Collie	Mixed	38	968	3.92562
Poodle (Toy)	Purebred	6	154	3.8961
Belgian Malinois	Mixed	4	104	3.84615
Labrador Retriever	Purebred	104	2722	3.82072
Bulldog	Mixed	4	105	3.80952
Cane Corso	Purebred	2	53	3.77358
Boston Terrier	Purebred	10	266	3.7594
Great Pyrenees	Purebred	7	188	3.7234
Shih Tzu	Purebred	11	297	3.7037
Carolina Dog	Mixed	2	54	3.7037
English Springer Spaniel	Mixed	2	54	3.7037
Havanese	Purebred	10	280	3.57143
Cocker Spaniel	Mixed	10	281	3.55872
Brittany	Purebred	5	143	3.4965
Mastiff	Purebred	3	86	3.48837
German Shepherd Dog	Purebred	39	1129	3.45438
Mountain Cur	Mixed	2	58	3.44828
Chihuahua	Purebred	12	355	3.38028
Yorkshire Terrier	Purebred	9	269	3.34572
Coton De Tulear	Purebred	2	60	3.33333
Miniature Schnauzer	Mixed	7	213	3.28638
Chinese Shar-Pei	Mixed	2	61	3.27869
Border Collie	Purebred	18	553	3.25497
Maltese	Purebred	4	123	3.25203
American Staffordshire Terrier	Purebred	4	123	3.25203
Yorkshire Terrier	Mixed	9	278	3.23741
Treeing Walker Coonhound	Mixed	4	125	3.2
English Shepherd	Purebred	2	63	3.1746
Mastiff	Mixed	2	63	3.1746
Soft Coated Wheaten Terrier	Purebred	4	128	3.125
Golden Retriever	Purebred	77	2470	3.11741
Miniature Schnauzer	Purebred	9	297	3.0303
American Foxhound	Mixed	2	66	3.0303
Cavalier King Charles Spaniel	Mixed	4	133	3.00752
German Shorthaired Pointer	Purebred	7	233	3.00429
Jack Russell Terrier	Mixed	11	370	2.97297
Poodle	Mixed	36	1228	2.9316
Vizsla	Purebred	5	175	2.85714
Pomeranian	Mixed	4	141	2.83688
Poodle (Toy)	Mixed	8	288	2.77778
Border Terrier	Purebred	2	72	2.77778
German Shorthaired Pointer	Mixed	3	109	2.75229
Cavalier King Charles Spaniel	Purebred	8	296	2.7027
Boston Terrier	Mixed	3	112	2.67857
Doberman Pinscher	Mixed	2	77	2.5974
Shih Tzu	Mixed	9	355	2.53521
Boxer	Mixed	12	479	2.50522
Portuguese Water Dog	Purebred	3	120	2.5
St. Bernard	Purebred	2	83	2.40964
Pointer	Mixed	2	84	2.38095
English Springer Spaniel	Purebred	6	254	2.3622
English Cocker Spaniel	Purebred	2	85	2.35294
English Setter	Purebred	2	92	2.17391
Poodle	Purebred	17	821	2.07065
West Highland White Terrier	Purebred	4	196	2.04082
Basset Hound	Purebred	3	150	2
Dalmatian	Purebred	2	100	2
Miniature Pinscher	Mixed	2	100	2
Keeshond	Purebred	1	54	1.85185
Papillon	Mixed	1	55	1.81818
Old English Sheepdog	Mixed	1	57	1.75439
Wirehaired Pointing Griffon	Purebred	1	58	1.72414
Cairn Terrier	Purebred	2	135	1.48148
Samoyed	Purebred	1	69	1.44928
Belgian Tervuren	Purebred	1	77	1.2987
Pug	Mixed	2	164	1.21951
Belgian Malinois	Purebred	1	111	0.900901
Bernese Mountain Dog	Mixed	1	137	0.729927
Scottish Terrier	Purebred	0	83	0
Black and Tan Coonhound	Mixed	0	59	0
Standard Schnauzer	Mixed	0	54	0
